# Supplementary material for: Evaluation of Biological Activities and Medicinal Properties of Honey Drops and Honey Lozenges
Source: Nutrients. 2022 Nov 10;14(22):4738. doi: 10.3390/nu14224738 (PMC9693101; doi:10.3390/nu14224738)
Supplement: Supplementary file 1 [file nutrients-14-04738-s001.zip]

Archive with 1 entries (1 files):
- nutrients-2022289-supplementary.pdf
